# Supplementary material for: Adverse Mental Health Sequelae of COVID-19 Pandemic in the Pregnant Population and Useful Implications for Clinical Practice
Source: J Clin Med. 2022 Apr 7;11(8):2072. doi: 10.3390/jcm11082072 (PMC9032065; doi:10.3390/jcm11082072)
Supplement: Supplementary file 1 [file jcm-11-02072-s001.zip]

Archive with 1 entries (1 files):
- jcm-1611468-supplementary.pdf
